# Supplementary material for: Incidence trend analysis of human brucellosis in the context of human development: an ecological study using joinpoint regression in Iran
Source: BMC Public Health. 2025 Nov 17;25:3990. doi: 10.1186/s12889-025-25304-5 (PMC12625387; doi:10.1186/s12889-025-25304-5)
Supplement: Supplementary file 1 — Supplementary Material 1. [file 12889_2025_25304_MOESM1_ESM.csv]

Year	HDI	HB_CIR
2000	0.692	22.9
2001	0.7	22.8
2002	0.708	24.5
2003	0.713	26.1
2004	0.722	31.2
2005	0.727	36.7
2006	0.738	37.2
2007	0.742	32.6
2008	0.744	28.8
2009	0.748	23.5
2010	0.756	16.2
2011	0.765	16.9
2012	0.78	18.4
2013	0.78	20.4
2014	0.783	23.9
2015	0.782	24.6
2016	0.785	22.2
2017	0.788	18.2
2018	0.787	18.3
2019	0.785	19.2
2020	0.779	22.3
2021	0.776	20.3
2022	0.78	23.0
